# Supplementary material for: Mystique, a broad host range Acinetobacter phage, reveals the impact of culturing conditions on phage isolation and infectivity
Source: PLoS Pathog. 2025 Apr 10;21(4):e1012986. doi: 10.1371/journal.ppat.1012986 (PMC12013898; doi:10.1371/journal.ppat.1012986)
Supplement: S1 Data — Includes strain numbers, phage susceptibility, estimated phage titres, type of phage clearance, K locus, and outer core locus information. (XLSX) [file ppat.1012986.s010.xlsx]

## Sheet: Sheet1
Strain	Can infect?	Phage titre on AB5075 plates	Plaques or zone of clearance?	K Locus	OCL
334	Y	0	Zone of clearance	9	1
843	Y	100000	Zone of clearance	19	1
918	Y	100000	Zone of clearance	49	1
959	Y	100000	Zone of clearance	25	2
960	Y	100000	Zone of clearance	1	1
1171	Y	0	Zone of clearance	13	1
1174	Y	10000	Zone of clearance	22	3
1183	Y	100000	Zone of clearance	9	2
1187	Y	100000	Zone of clearance	16	7
1196	Y	100000	Zone of clearance	33	1
1311	Y	100000	Zone of clearance	4	3
1551	Y	100000	Zone of clearance	108	2
2821	N	0	Zone of clearance	20	4
3360	N	0	Zone of clearance	18	3
3658	Y	100000	Zone of clearance	42	6
3692	Y	100000	Zone of clearance	2	6
3874	Y	100000	Zone of clearance	19	1
4484	Y	1000000	Zone of clearance	21	5
4943	Y	100000	Zone of clearance	153	1
5969	N	0	Zone of clearance	57	5
6541	Y	100000	Zone of clearance	1	1
7067	Y	100000	Zone of clearance	12	2
7113	Y	100000	Zone of clearance	23	13
7124	Y	100000	Zone of clearance	49	2
7137	Y	100000	Zone of clearance	37	7
7153	Y	0	Zone of clearance	151	5
7213	Y	100000	Zone of clearance	1	1
7251	Y	100000	Zone of clearance	32	6
7431	Y	100000	Zone of clearance	2	1
7446	Y	100000	Zone of clearance	9	6
7460	Y	100000	Zone of clearance	14	6
7521	Y	100000	Zone of clearance	6	1
7576	Y	10000	Zone of clearance	32	6
7690	Y	100000	Zone of clearance	8	2
7725	Y	100000	Zone of clearance	23	6
7735	Y	100000	Zone of clearance	2	1
10372	Y	1000000	Zone of clearance	154	4
11224	Y	100000	Zone of clearance	25	1
11663	Y	100	Zone of clearance	125	7
11669	Y	100000	Zone of clearance	24	7
11695	Y	100000	Zone of clearance	1	1
11703	Y	100000	Zone of clearance	18	1
11816	Y	0	Zone of clearance	156	6
14193	Y	100000	Zone of clearance	146	1
14237	Y	100000	Zone of clearance	200-v	14
14427	Y	1000000	Zone of clearance	22	1
15049	Y	10000000	Zone of clearance	12	2
15070	Y	100000	Zone of clearance	28	7
15075	Y	100000	Zone of clearance	121	6
15088	Y	100000	Zone of clearance	47	5
15093	Y	10000	Zone of clearance	157	6
15129	Y	10000	Zone of clearance	3	2
15574	Y	100000	Zone of clearance	152	6
16880	Y	100000	Zone of clearance	49	2
17493	Y	100000	Zone of clearance	6	1
19482	Y	100000	Zone of clearance	4	10
21660	Y	10000	Zone of clearance	155	1
21681	N	0	Zone of clearance	24	7
22112	Y	0	Zone of clearance	52	6
23390	Y	100000	Zone of clearance	9	7
24008	Y	100000	Zone of clearance	9	1
24603	Y	100000	Zone of clearance	83	5
25547	Y	100000	Zone of clearance	25	1
29908	Y	100000	Zone of clearance	7	1
29999	Y	100000	Zone of clearance	31	6
30000	Y	10000	Zone of clearance	15	7
30885	Y	100000	Zone of clearance	45	6
30896	Y	100000	Zone of clearance	15	1
30909	Y	100000	Zone of clearance	2	6
30912	Y	100000	Zone of clearance	50	6
30945	N	0	Zone of clearance	19	1
31159	Y	10000	Zone of clearance	37	6
31196	Y	100000	Zone of clearance	1-v + GI-1	1
31461	Y	100000	Zone of clearance	11	8
31468	Y	100000	Zone of clearance	58	6
31523	Y	100000	Zone of clearance	14	6
31915	Y	100000	Zone of clearance	14	6
31937	N	0	Zone of clearance	116	6
31942	Y	1000000	Zone of clearance	81	6
31947	Y	100000	Zone of clearance	2	6
32076	N	0	Zone of clearance	158	9
32104	Y	100000	Zone of clearance	13	5
32108	Y	100000	Zone of clearance	18	3
32142	Y	100000	Zone of clearance	41	5
32304	N	0	Zone of clearance	14	14
32797	Y	1000000	Zone of clearance	42	6
32842	Y	100000	Zone of clearance	136	2
32865	Y	100000	Zone of clearance	125	5
32866	Y	100	Zone of clearance	9	1
32875	Y	100000	Zone of clearance	11	8
32892	Y	100000	Zone of clearance	125	7
32915	Y	100000	Zone of clearance	52	1
337038	Y	0	Zone of clearance	40	2
351162	Y	100000	Zone of clearance	150	6
351524	Y	10000	Zone of clearance	69	7
423159	Y	180000000	Plaques	22	3-v
480561	Y	10000000	Zone of clearance	14	6
480622	N	0	Zone of clearance	45	5
489669	Y	1000	Zone of clearance	9	1
489678	Y	10000	Zone of clearance	147	5
5075	Y	100000	Zone of clearance	25	2
TP1	Y	10000	Zone of clearance	116	Unknown
FZ21	Y	10000	Zone of clearance	17	1
